# Supplementary material for: Development of New Potential Inhibitors of β1 Integrins through In Silico Methods—Screening and Computational Validation
Source: Life (Basel). 2022 Jun 22;12(7):932. doi: 10.3390/life12070932 (PMC9325263; doi:10.3390/life12070932)
Supplement: Supplementary file 1 [file life-12-00932-s001.zip]

Archive with 1 entries (1 files):
- life-1739917-supplementary.pdf
